# Supplementary material for: What’s hidden below definiteness and genitive: on indefinite partitive articles in Romance
Source: Linguistics. 2024 Apr 18;62(5):1251–300. doi: 10.1515/ling-2022-0059 (PMC11382604; doi:10.1515/ling-2022-0059)
Supplement: Supplementary file 1 — Supplementary Material [file j_ling-2022-0059_suppl_001.zip]

Archive with 138 entries (137 files):
- trees_submission/
- __MACOSX/._trees_submission
- trees_submission/Linguistics_trees (7).pdf
- __MACOSX/trees_submission/._Linguistics_trees (7).pdf
- trees_submission/Linguistics_trees (17).pdf
- __MACOSX/trees_submission/._Linguistics_trees (17).pdf
- trees_submission/Linguistics_trees (40).pdf
- __MACOSX/trees_submission/._Linguistics_trees (40).pdf
- trees_submission/Linguistics_trees (56).pdf
- __MACOSX/trees_submission/._Linguistics_trees (56).pdf
- trees_submission/Linguistics_trees (21).pdf
- __MACOSX/trees_submission/._Linguistics_trees (21).pdf
- trees_submission/Linguistics_trees (37).pdf
- __MACOSX/trees_submission/._Linguistics_trees (37).pdf
- trees_submission/Linguistics_trees (60).pdf
- __MACOSX/trees_submission/._Linguistics_trees (60).pdf
- trees_submission/.DS_Store
- __MACOSX/trees_submission/._.DS_Store
- trees_submission/Linguistics_trees (61).pdf
- __MACOSX/trees_submission/._Linguistics_trees (61).pdf
- trees_submission/Linguistics_trees (36).pdf
- __MACOSX/trees_submission/._Linguistics_trees (36).pdf
- trees_submission/Linguistics_trees (20).pdf
- __MACOSX/trees_submission/._Linguistics_trees (20).pdf
- trees_submission/Linguistics_trees (57).pdf
- __MACOSX/trees_submission/._Linguistics_trees (57).pdf
- trees_submission/Linguistics_trees (41).pdf
- __MACOSX/trees_submission/._Linguistics_trees (41).pdf
- trees_submission/Linguistics_trees (16).pdf
- __MACOSX/trees_submission/._Linguistics_trees (16).pdf
- trees_submission/Linguistics_trees (6).pdf
- __MACOSX/trees_submission/._Linguistics_trees (6).pdf
- trees_submission/Linguistics_trees (27).pdf
- __MACOSX/trees_submission/._Linguistics_trees (27).pdf
- trees_submission/Linguistics_trees (31).pdf
- __MACOSX/trees_submission/._Linguistics_trees (31).pdf
- trees_submission/Linguistics_trees (66).pdf
- __MACOSX/trees_submission/._Linguistics_trees (66).pdf
- trees_submission/Linguistics_trees (1).pdf
- __MACOSX/trees_submission/._Linguistics_trees (1).pdf
- trees_submission/Linguistics_trees (11).pdf
- __MACOSX/trees_submission/._Linguistics_trees (11).pdf
- trees_submission/Linguistics_trees (46).pdf
- __MACOSX/trees_submission/._Linguistics_trees (46).pdf
- trees_submission/Linguistics_trees (50).pdf
- __MACOSX/trees_submission/._Linguistics_trees (50).pdf
- trees_submission/Linguistics_trees (51).pdf
- __MACOSX/trees_submission/._Linguistics_trees (51).pdf
- trees_submission/Linguistics_trees (47).pdf
- __MACOSX/trees_submission/._Linguistics_trees (47).pdf
- trees_submission/Linguistics_trees (10).pdf
- __MACOSX/trees_submission/._Linguistics_trees (10).pdf
- trees_submission/Linguistics_trees (67).pdf
- __MACOSX/trees_submission/._Linguistics_trees (67).pdf
- trees_submission/Linguistics_trees (30).pdf
- __MACOSX/trees_submission/._Linguistics_trees (30).pdf
- trees_submission/Linguistics_trees (26).pdf
- __MACOSX/trees_submission/._Linguistics_trees (26).pdf
- trees_submission/Linguistics_trees (48).pdf
- __MACOSX/trees_submission/._Linguistics_trees (48).pdf
- trees_submission/Linguistics_trees (64).pdf
- __MACOSX/trees_submission/._Linguistics_trees (64).pdf
- trees_submission/Linguistics_trees (33).pdf
- __MACOSX/trees_submission/._Linguistics_trees (33).pdf
- trees_submission/Linguistics_trees (25).pdf
- __MACOSX/trees_submission/._Linguistics_trees (25).pdf
- trees_submission/Linguistics_trees (52).pdf
- __MACOSX/trees_submission/._Linguistics_trees (52).pdf
- trees_submission/Linguistics_trees (44).pdf
- __MACOSX/trees_submission/._Linguistics_trees (44).pdf
- trees_submission/Linguistics_trees (13).pdf
- __MACOSX/trees_submission/._Linguistics_trees (13).pdf
- trees_submission/Linguistics_trees (3).pdf
- __MACOSX/trees_submission/._Linguistics_trees (3).pdf
- trees_submission/Linguistics_trees (29).pdf
- __MACOSX/trees_submission/._Linguistics_trees (29).pdf
- trees_submission/Linguistics_trees (28).pdf
- __MACOSX/trees_submission/._Linguistics_trees (28).pdf
- trees_submission/Linguistics_trees (2).pdf
- __MACOSX/trees_submission/._Linguistics_trees (2).pdf
- trees_submission/Linguistics_trees (12).pdf
- __MACOSX/trees_submission/._Linguistics_trees (12).pdf
- trees_submission/Linguistics_trees (45).pdf
- __MACOSX/trees_submission/._Linguistics_trees (45).pdf
- trees_submission/Linguistics_trees (53).pdf
- __MACOSX/trees_submission/._Linguistics_trees (53).pdf
- trees_submission/Linguistics_trees (24).pdf
- __MACOSX/trees_submission/._Linguistics_trees (24).pdf
- trees_submission/Linguistics_trees (32).pdf
- __MACOSX/trees_submission/._Linguistics_trees (32).pdf
- trees_submission/Linguistics_trees (65).pdf
- __MACOSX/trees_submission/._Linguistics_trees (65).pdf
- trees_submission/Linguistics_trees (49).pdf
- __MACOSX/trees_submission/._Linguistics_trees (49).pdf
- trees_submission/Linguistics_trees (54).pdf
- __MACOSX/trees_submission/._Linguistics_trees (54).pdf
- trees_submission/Linguistics_trees (42).pdf
- __MACOSX/trees_submission/._Linguistics_trees (42).pdf
- trees_submission/Linguistics_trees (15).pdf
- __MACOSX/trees_submission/._Linguistics_trees (15).pdf
- trees_submission/Linguistics_trees (5).pdf
- __MACOSX/trees_submission/._Linguistics_trees (5).pdf
- trees_submission/Linguistics_trees (39).pdf
- __MACOSX/trees_submission/._Linguistics_trees (39).pdf
- trees_submission/Linguistics_trees (58).pdf
- __MACOSX/trees_submission/._Linguistics_trees (58).pdf
- trees_submission/Linguistics_trees (9).pdf
- __MACOSX/trees_submission/._Linguistics_trees (9).pdf
- trees_submission/Linguistics_trees (19).pdf
- __MACOSX/trees_submission/._Linguistics_trees (19).pdf
- trees_submission/Linguistics_trees (62).pdf
- __MACOSX/trees_submission/._Linguistics_trees (62).pdf
- trees_submission/Linguistics_trees (35).pdf
- __MACOSX/trees_submission/._Linguistics_trees (35).pdf
- trees_submission/Linguistics_trees (23).pdf
- __MACOSX/trees_submission/._Linguistics_trees (23).pdf
- trees_submission/Linguistics_trees (22).pdf
- __MACOSX/trees_submission/._Linguistics_trees (22).pdf
- trees_submission/Linguistics_trees (34).pdf
- __MACOSX/trees_submission/._Linguistics_trees (34).pdf
- trees_submission/Linguistics_trees (63).pdf
- __MACOSX/trees_submission/._Linguistics_trees (63).pdf
- trees_submission/Linguistics_trees (18).pdf
- __MACOSX/trees_submission/._Linguistics_trees (18).pdf
- trees_submission/Linguistics_trees (8).pdf
- __MACOSX/trees_submission/._Linguistics_trees (8).pdf
- trees_submission/Linguistics_trees (59).pdf
- __MACOSX/trees_submission/._Linguistics_trees (59).pdf
- trees_submission/Linguistics_trees (38).pdf
- __MACOSX/trees_submission/._Linguistics_trees (38).pdf
- trees_submission/Linguistics_trees (4).pdf
- __MACOSX/trees_submission/._Linguistics_trees (4).pdf
- trees_submission/Linguistics_trees (14).pdf
- __MACOSX/trees_submission/._Linguistics_trees (14).pdf
- trees_submission/Linguistics_trees (43).pdf
- __MACOSX/trees_submission/._Linguistics_trees (43).pdf
- trees_submission/Linguistics_trees (55).pdf
- __MACOSX/trees_submission/._Linguistics_trees (55).pdf
